# Supplementary material for: Energetic costs regulated by cell mechanics and confinement are predictive of migration path during decision-making
Source: Nat Commun. 2019 Sep 13;10:4185. doi: 10.1038/s41467-019-12155-z (PMC6744572; doi:10.1038/s41467-019-12155-z)
Supplement: Supplementary file 8 — Source Data [file 41467_2019_12155_MOESM8_ESM.xlsx]

## Sheet: Fig. 1a
	2 walls	Turn around
	10.668	5.831
	9.336	5.998
	10.496	6.497
	7.331	5.498
	8.997	5.998
	9.509	6.34
	9.996	6.747
	8.997	6.997
	14.994	5.498
	14.998	6.497
	13.995	7.497
	9.003	6.997
	13.005	6.07
	11.496	5.498
	9.496	6.34
	11.995	5.331
	10.496	6.06
	11.995	6.081
	12.636	6.397
	11.025	6.06

## Sheet: Fig. 1c
		one-wall; 7um side contact
		Replicate 1	Replicate 2	Replicate 3	Replicate 4	Replicate 5
	# cell selecting 7um	2	13	3	1	2
	# cell selecting 12um	4	2	1	0	0
	# cell selecting 15um	2	3	1	0	0
		one-wall; 12um side contact
		Replicate 1	Replicate 2	Replicate 3	Replicate 4	Replicate 5
	# cell selecting 7um	1	1	0	0	0
	# cell selecting 12um	5	14	2	2	5
	# cell selecting 15um	0	0	0	0	0
		two-walls
		Replicate 1	Replicate 2	Replicate 3	Replicate 4	Replicate 5
	# cell selecting 7um	1	2	3	2	3
	# cell selecting 12um	2	6	4	7	9
	# cell selecting 15um	0	2	0	0	0

## Sheet: Fig. 1d
		Passage time (min)
	Migration decision	12um	7um
		60	100
		20	160
		80	80
		100	140
		100	120
		60	180
		40	120
		60	120
		80
		200
		60
		80
		120
		60
		100
		80
		140
		60
		260

## Sheet: Fig. 1f
		Cell Aspect Ratio
	Track width	15um	12um	7um
		5.938	2.949	7.805
		8.396	6.314	4.72
		2.832	4.252	5.418
		2.594	2.337	9.99
		4.626	9.429	11.478
		3.155	3.162	10.282
		4.672	6.338	9.416
		8.8	2.333	5.411
		3.15	5.493	2.791
		5.294	3.604	3.955
		1.982	4.719	8.776
		3.799	3.656	2.804
		2.42	2.585	3.955
		5.016	3.005	10.111
		4.667	3.834	9.06
		2.796	5.804	10.88
		3.502	4.692	2.502
		5.214	3.814	2.307
		3.277	5.251	6.122
		2.804	5.353	2.517
		1.893	4.209	8.764
		2.994	12.83	5.115
		5.416	2.401	5.207
		5.471	2.495	2.071
		5.967	4.024	6.899
		5.251	6.521	12.838
		5.37	6.347	4.68
		3.664	4.461	3.23
		2.855	2.001	8.154
		2.628	2.255	3.264
		5.726	8.952	3.344
		2.25	5.564	4.193
		3.167	12.878	10.452
		2.042	4.307	7.146
		2.865	6.565	3.058
		3.766	2.085	12.454
		1.811	1.426	2.621
		5.382	3.012	6.131
		2.132	1.643	2.354
		6.657	3.233	5.046
		6.812	1.487	5.496
		4.102	10.648	5.711
		2.538	2.559	10.249
		2.647	3.363	2.18
		2.063	5.79	5.377
		4.091	3.147	3.861
		5.317	10.901	4.128
		5.766	6.995	5.882
		2.325	3.783	2.507
		5.789	5.963	6.166
		2.74	2.34	2.545
		6.858	4.796	3.889
		5.966	4.012	12.115
		2.792	2.133	2.075
		4.272	3.585	11.281
		1.758	2.371	3.18
		2.402	1.49	4.505
		1.575	3.094	3.151
		3.757	10.255	1.759
		3.458	1.923	4.88
		3.657	7.825	2.85
		1.928	3.188	2.601
		4.653	2.87	5.362
		1.554	5.305	3.948
		6.445	5.321	2.238
		8.112	3.562	5.433
		2.909	4.552	3.027
		1.239	1.513	6.7
		9.435	1.267	2.493
		1.571	4.015	4.239
		4.277	1.885	4.568
		2.779	3.881	2.795
		2.768	3.545	3.325
		2.048	2.332	2.939
		4.034	3.688	2.261
		3.67	6.868	1.945
		2.215	4.25	4.922
		1.165	2.347	5.46
		4.593	2.393	8.847
		2.583	3.807	3.837
		11.159	4.346	3.029
		1.878	4.006	3.094
		5.042	1.596	6.808
		1.106	1.096	2.741
		2.849	1.213	4.556
		3.06	4.888	2.843
		1.744	1.721	1.75
		1.164	2.06	2.792
		6.558	2.557	3.474
		3.996	2.133	4.411
		1.179	2.739	4.628
		2.178	3.816
		2.503	5.231
		2.096	5.163
		1.782	2.679
		2.146	3.728
		1.264
		2.313
		3.031
		1.241
		3.176
		1.875
		3.823
		1.221
		2.264
		3.544
		2.964
		2.703
		8.88

## Sheet: Fig. 1g
		Track displacement (um)
	Track width	15um	12um	7um
		-0.936	-0.466	0.127
		-0.624	-0.747	2.105
		-2.704	0.223	0.242
		-1.554	-0.539	-0.735
		-1.43	-0.344	2.49
		-0.211	-0.458	0.898
		0.365	-0.019	0.843
		0.715	0.566	0.928
		1.034	0.584	2.255
		1.093	2.596	-0.059
		-0.497	-1.368	0.428
		0.424	0.49	0.545
		-0.208	0.783	0.165
		0.633	0.691	0.593
		0.004	0.303	0.682
		-0.492	0.136	0.402
		-1.204	0.53	0.207
		3.535	0.347	0.699
		-0.938	0.231	0.493
		-0.156	0.337	0.309
		-0.368	0.252	1.048
		0.208	0.367	0.162
		0.426	0.33	0.215
		-0.104	-0.333	0.2
		0.233	-0.304	0.937
		0.623	0.709	0.882
		-0.468	0.795	1.3
		0.696	0.114	0.795
		0.081	0.234	0.802
		-0.309	0.547	1.335
		-0.314	0.579	1.196
		-0.655	-0.179	3.279
		0.52	0.409	0.31
		-0.309	1.124	0.854
		0.936	0.521	1.481
		-0.156	0.427	1.304
		1.145	0.561	0.365
		0.731	0.628	0.442
		1.089	0.038	1.078
		0.012	0.916	0.905
		-0.13	0.297	1.55
		0.524	0.463	1.947
		0.105	-0.026	0.865
		-0.416	0.755	0.672
		-0.156	0.331	0.6329
		0.156	-0.152	0.854
		-0.234	0.211	0.217
		-0.052	0.667	0.974
		-0.156	0.34	0.512
		-0.468	0.745	0.466
		-0.306	0.764	0.466
		-0.416	0.176	0.9565
		-0.019	1.016	0.623
		-0.401	1.017	1.061
		-0.41	0.146	0.371
		-0.078	1.143	2.653
		-0.617	1.289	0.795
		-0.228	0.634	1.435
		-0.305	-0.013	2.246
		0.307	1.399	1.295
		-0.41	0.182	0.982
		0.1	0.312	2.148
		-0.208	0.309	0.498
		0.101	-0.178	0.87
		-0.01	0.004	2.8
		0.205	0.041	-0.046
		-0.209	1.589	1.087
		-1.053	0.598	1.867
		-0.001	1.514	1.189
		0.521	0.103	1.349
		-0.024	1.907	1.27
		0.311	0.203	0.413
		-0.786	0.076	1.477
		-0.157	0.74	0.954
		0.462	0.46	0.346
		-0.012	0.064	1.179
		0.94	0.192	1.438
		-0.235	0.102	1.102
		0.416	-0.063	1.167
		0.011	0.494	1.723
		0.004	0.337	2.607
		0.208	0.317	1.295
		-0.936	2.616	1.371
		-0.002	-0.673	2.097
		0.52	1.237	-0.445
		0.311	0.256	1.925
		0.02	-0.693	1.901
		-0.753	1.443	0.988
		0.303	0.492	0.958
		0.812	2.463	0.107
		0.202	1.908	0.527
		0.518	0.635
		-1.197	1.12
		0.135	0.139
		-0.604	1.184
			1.052

## Sheet: Fig. 1h
		Normalized PercevalHR ratio
	Track width	15um	12um	7um
		0.346019	0.280331	0.929901
		1.18566	0.525597	0.208732
		1.17332	0.49847	0.754284
		0.455433	3.44075	0.452374
		0.277195	0.887356	5.22847
		0.220967	0.710662	0.411891
		0.631375	0.21729	1.04305
		0.558065	0.483943	1.04922
		0.301463	0.309829	1.00895
		0.594996	0.258916	0.335931
		0.579616	0.845192	0.473202
		1.01411	0.276445	0.408577
		0.673909	0.388024	1.733
		0.209676	0.488487	0.286997
		0.732846	0.530757	0.388279
		0.709056	0.610648	2.88061
		0.363939	0.289104	1.36045
		0.686811	1.85056	0.354687
		0.263563	0.275024	0.284301
		1.25136	0.317005	1.72825
		0.559022	0.339069	0.334958
		0.18705	0.877241	0.621807
		0.693857	0.659907	1.31359
		0.95499	0.332183	0.611589
		0.596551	0.479055	0.869092
		0.422828	0.263408	1.10045
		0.492486	2.80873	0.891531
		3.79194	0.664791	0.422678
		1.51987	0.57488	0.21416
		0.382113	0.792916	0.961331
		0.54113	0.515743	0.969316
		1.64146	0.372057	1.32753
		0.112349	2.25424	0.390281
		0.295303	0.298855	0.356124
		0.438336	0.322494	0.362964
		0.383769	0.309204	0.528594
		1.20588	0.608136	0.541507
		0.85712	0.367636	0.252827
		0.297877	1.36387	0.87803
		0.210321	0.288052	0.323466
		0.223094	0.62811	0.240784
		0.262869	0.44881	0.270324
		0.806167	0.193509	1.79642
		0.783582	0.424208	0.180928
		0.329972	0.401454	0.782159
		0.32934	0.372327	0.620446
		0.356731	0.253065	0.74119
		0.279993	0.373267	0.565552
		0.235552	0.301143	0.311242
		0.235187	0.214888	0.158336
		0.222195	0.237054	0.408208
		0.972881	2.68598	0.465488
		0.369212	1.21428	0.892467
		0.255728	0.688967	1.38542
		0.238741	0.291564	0.371385
		0.285576	2.06223	0.588316
		0.263352	0.218077	0.233988
		0.98996	0.278858	0.718386
		0.466941	0.604181	0.230773
		1.60389	0.425302	0.289067
		0.239221	0.3115	0.451408
		0.259403	0.406154	0.767655
		0.543612	0.319532	0.275184
		0.906959	0.208556	0.264167
		0.429972	0.305695	0.273779
		0.44089	0.38235	3.03098
		0.375538	0.378926	0.59784
		0.513115	0.428521	0.293913
		0.371354	0.343674	0.322113
		0.372595	0.475299	0.294275
		0.521813	2.66156	0.310823
		0.475094	0.647956	0.24286
		0.427072	0.656976	0.222958
		0.301589	0.471816	0.209844
		0.32946	0.318181	0.5116
		0.307381	0.207821	0.383187
		0.170438	0.848931	0.463454
		0.470622	0.369128	2.46171
		0.131918	0.353127	1.43937
		1.00294	1.43656	1.32006
		0.464052	0.29342	0.721811
		0.483639	1.94753	0.67839
		1.27172	0.412207	0.529629
		0.690565	0.413726	1.4208
		3.30376	0.316423	0.359978
		1.93036	0.467171	0.335129
		0.553576	0.409119	0.846256
		0.751485	0.257693	0.601391
		0.286836	0.739638	0.657867
		0.323751	2.72151	0.58902
		0.316636	0.624598	0.537437
		0.473485	0.42083	0.42083
		0.353248	0.63913	0.63913
		0.35877	0.373192	0.373192
		1.10573	0.581761	0.581761
			0.597602	0.597602

## Sheet: Fig. 1i
		2NBDG
	Track width	15um	12um	7um
		2128.12	1162.77	2084.31
		1739.95	1757.89	3599.15
		2629.85	1557.89	2192.08
		250.33	461.847	1753.92
		1311.16	399.778	1187.11
		3123.04	1323.28	2314.99
		1359.38	2414.3	2533.95
		3095.56	559.434	964.319
		1176.05	3065.47	882.54
		3533.73	2211.79	2627.78
		1073.54	19537.8	1494.06
		288.827	7794.96	1078.35
		339.215	8479.19	843.353
		885.853	12558.8	1658.97
		12429	6045.09	3765.48
		8924.73	7447.52	673.628
		10087.7	7450.53	16159.4
		9338.04	5246.49	8970.76
		6328.36	5063.91	12415
		7746.08	4674.5	7141.55
		13726.6	10655.1	4684.81
		4400.55	11570	5513.96
		2821.97	11206.6	11891
		4533.25	9349.3	8602.16
		9242.09	6975.29	9357.43
		7315.73	6744.57	7472.6
		5084.09	16211.4	8864.49
		4135.69	8638.46	8410.67
		5863.67	9118.61	9592.21
		9339.85	10484.1	8088.57
		3551.97	7135.04	19371
		7838.63	5609.69	9293.14
		5530.69	4725.14	13326.3
		4778.76	6302.27	10220.7
		6141.57	3248.98	16329.4
		6859.72	4034.28	9365.6
		4139.11	6147.1	14734.3
		3250.28	5490.95	9669.05
		4820.39	6611.6	11390.5
		7622.77	4766.44	6166.66
		7994.45	5090.93	7635.6
		5649.15	7229.54	7238.65
		5499.99	6454.94	12900.2
		3266.64	9006.04	8392.15
		4905.43	7921.3	7694.47
		7836.39	4292.7	11802
		5076.67	7869.87	5583.19
		6290.41	2629.05	7824.74
		8920.79	6829.26	5084.69
		4656.56	3502.45	5922.06
		4801.51	4801.51	9220.7
		5344.13	5344.13	10652.9
		11630	11630	9458.55
		4438.67	4438.67	8160.92
		0.371385	0.371385	8525.86
		0.588316	0.588316	5930.18
		0.233988	0.233988	0.233988
		0.718386	0.718386	0.718386
		0.230773	0.230773	0.230773
		0.289067	0.289067	0.289067
		0.451408	0.451408	0.451408
		0.767655	0.767655	0.767655
		0.275184	0.275184	0.275184
		0.264167	0.264167	0.264167
		0.273779	0.273779	0.273779
		3.03098	3.03098	3.03098
		0.59784	0.59784	0.59784
		0.293913	0.293913	0.293913
		0.322113	0.322113	0.322113
		0.294275	0.294275	0.294275
		0.310823	0.310823	0.310823
		0.24286	0.24286	0.24286
		0.222958	0.222958	0.222958
		0.209844	0.209844	0.209844
		0.5116	0.5116	0.5116
		0.383187	0.383187	0.383187
		0.463454	0.463454	0.463454
		2.46171	2.46171	2.46171
		1.43937	1.43937	1.43937
		1.32006	1.32006	1.32006
		0.721811	0.721811	0.721811
		0.67839	0.67839	0.67839
		0.529629	0.529629	0.529629
		1.4208	1.4208	1.4208
		0.359978	0.359978	0.359978
		0.335129	0.335129	0.335129
		0.846256	0.846256	0.846256
		0.601391	0.601391	0.601391
		0.657867	0.657867	0.657867
		0.58902	0.58902	0.58902
		0.537437	0.537437	0.537437
		0.42083	0.42083	0.42083
		0.63913	0.63913	0.63913
		0.373192	0.373192	0.373192
		0.581761	0.581761	0.581761
		0.597602	0.597602	0.597602

## Sheet: Fig. 1k
				Normalized PercevalHR ratio
			15→12
	Distance from bifurcation (μm)			Replicate 1	Replicate 2	Replicate 3	Replicate 4	Replicate 5	Replicate 6	Replicate 7	Replicate 8	Replicate 9	Replicate 10
		-100		0.295805	0.276718	0.420473	0.233332	0.288894	0.190656	0.234726	0.678189	0.343911	0.441598
		-90		0.29153	0.241222	0.535207	0.230585	0.288375	0.207153	0.240379	0.69595	0.401122	0.406467
		-80		0.302634	0.205726	0.574586	0.234937	0.287856	0.203045	0.219615	0.713711	0.378679	0.476257
		-70		0.258581	0.17023	0.57204	0.239289	0.272824	0.201736	0.2278	0.731472	0.356235	0.432734
		-60		0.26988	0.232237	0.569495	0.224706	0.279982	0.227382	0.262879	0.758137	0.338732	0.499184
		-50		0.278972	0.268748	0.629921	0.210123	0.258369	0.234562	0.23271	0.869954	0.311349	0.467353
		-40		0.274074	0.258104	0.601923	0.217083	0.261863	0.241743	0.253919	0.86486	0.379057	0.471366
		-30		0.286184	0.335612	0.573925	0.220502	0.267307	0.234238	0.225101	0.859766	0.383668	0.437912
		-20		0.313054	0.332787	0.56485	0.223921	0.257011	0.226733	0.196283	0.816498	0.44577	0.407115
		-10		0.292759	0.345156	0.603309	0.218496	0.246715	0.231234	0.235784	0.698249	0.44276	0.451846
		0		0.300582	0.357526	0.602799	0.210677	0.233889	0.213038	0.228676	0.682833	0.484347	0.463946
		10		0.308405	0.357526	0.602289	0.197538	0.221063	0.218279	0.221568	0.667418	0.525933	0.477776
		20		0.344136	0.382265	0.641986	0.198888	0.208237	0.22352	0.225046	0.652002	0.528972	0.480753
		30		0.379069	0.438569	0.567225	0.200239	0.189113	0.227115	0.228523	0.636586	0.531875	0.491344
		40		0.377203	0.36534	0.576334	0.210672	0.200284	0.230709	0.229783	0.642361	0.493816	0.528067
		50		0.387386	0.545876	0.582953	0.208158	0.203225	0.227105	0.210977	0.705957	0.532298	0.489015
		60		0.38167	0.617804	0.589571	0.205643	0.206167	0.226226	0.190507	0.715025	0.478586	0.473379
		70		0.377473	0.532664	0.597576	0.203129	0.209108	0.224061	0.19446	0.724093	0.522545	0.457743
		80		0.36792	0.447523	0.579021	0.196023	0.204272	0.221897	0.198414	0.733161	0.454405	0.501997
		90		0.397023	0.463393	0.57601	0.194657	0.199436	0.222686	0.196204	0.742228	0.386264	0.4013
		100		0.400051	0.479262	0.572998	0.189377	0.189847	0.223476	0.193995	0.696768	0.393751	0.387487
			15→7
	Distance from bifurcation (μm)			Replicate 1	Replicate 2	Replicate 3	Replicate 4	Replicate 5
		-100		0.462835	0.311602	0.333536	0.358061	0.530714
		-90		0.464832	0.322408	0.356284	0.329019	0.53466
		-80		0.470318	0.333214	0.379031	0.311585	0.538607
		-70		0.465408	0.34402	0.368078	0.257572	0.542553
		-60		0.462617	0.354826	0.394148	0.254622	0.546499
		-50		0.447649	0.366867	0.386294	0.27316	0.572825
		-40		0.43268	0.367044	0.424061	0.302866	0.57998
		-30		0.478888	0.390788	0.442325	0.294031	0.557268
		-20		0.4662	0.404662	0.478674	0.293875	0.577805
		-10		0.453732	0.34831	0.506635	0.280943	0.592055
		0		0.471535	0.358321	0.515719	0.306796	0.606305
		10		0.489339	0.439061	0.486297	0.332648	0.643787
		20		0.477674	0.511726	0.504826	0.319106	0.664261
		30		0.544969	0.530204	0.515681	0.315519	0.602569
		40		0.612265	0.548681	0.526536	0.304451	0.532974
		50		0.515456	0.546891	0.529388	0.294107	0.611609
		60		0.568668	0.531686	0.520866	0.299996	0.65597
		70		0.62188	0.547272	0.535768	0.305884	0.529938
		80		0.64552	0.559191	0.556596	0.272424	0.514455
		90		0.678638	0.509974	0.577424	0.299581	0.498972
		100		0.63496	0.629579	0.577266	0.365696	0.608995

## Sheet: Fig. 1l
	Track Width (um)	Normalized PercevalHR ratio
	22.362	0.4
	16.733	1.04152
	17.953	0.469505
	9.698	1.24252
	10.05	0.958246
	13.996	0.273062
	12.093	0.319641
	14.832	1.07944
	12.17	1.44914
	16.435	0.988273
	14.611	0.308726
	14.911	1.47449
	17.342	0.393687
	17.344	0.442427
	12.322	0.227439
	11.561	0.958246
	7.76	2.01536
	9.583	1.18427
	13.919	1.86014
	17.799	0.894536
	17.344	0.255165
	12.17	0.385539
	11.561	0.715934
	13.464	1.0385
	13.539	0.557408
	8.828	2.98789
	12.173	0.368809
	14.619	0.452572
	15.531	0.353965
	14.154	0.41297
	12.096	0.453045
	18.255	0.93996
	12.096	0.463913
	15.516	0.30712
	8.671	1.40146
	9.585	1.38499
	17.192	0.67365
	10.154	0.374419
	14.168	3.2702
	14.16	0.343308
	12.017	0.390552
	15.518	0.346731
	15.85	0.238366
	12.786	0.298525
	12.482	0.622417
	13.996	0.321381
	9.788	1.68131
	13.106	0.687952
	14.148	0.996475
	17.576	0.387075
	11.183	1.53006
	15.974	0.426893
	15.516	0.862506
	10.04	0.387233
	11.865	0.918284
	13.926	0.477849
	13.394	0.945967
	16.435	0.405822
	15.972	0.322518
	13.698	0.383398
	10.81	1.43741
	16.739	0.362259

## Sheet: Fig. 3a
	Young's Modulus (Pa)
	Ctrl	Rho+	CL-A	Y27	ML7	MβCD		siCtrl	siCav1
	968.653	406.23	323.055	900.48	695.863	345.963		944.497	613.01
	782.67	879.875	1990	268.24	475.637	611.687		332.9	441.89
	737.17	1060	952.43	253.19	370.065	397.567		371.733	612.97
	565.925	382.23	588.933	355.695	483.613	489.155		915.393	162.35
	794.53	861.865	1090	1050	329.477	1914.93		279.595	805.42
	1030.45	377.92	258.1	330.21	245.985	324.577		302.805	1021.21
	393.875	561.53	335.915	663.365	299.9	364.83		435.945	403.37
	277.215	843.6	674.08	194.375	177.765	269.23		319.63	827.5
	597.475	968.925	511.85	352.4	135.81	143.51		495.08	557.127
	1625	698.05	343.77	360.32	122.525	334.79		496.11	627.45
	721.15	197.77	1450	363.71	445.35	65.955		960.593	521.06
	607.455	173.48	1034.78	1264.94	198.05	107.75		1980	325.86
	360.46	231.75	1210	480.755	340.79	40.06		188.99	301.88
	778.595	432.665	1277.29	951.423	200.27	212.86		413.99	310.825
	201.62	120.39	314.055	140.1	274.55	293.29		466.267	392.245
	360.73	329.09	502.94	221.43	287.303	285.2		301.817	632.595
	216.44	325.005	248.327	118.01	260.725	140.63		766.717	247.73
	1769.01	1113.74	255.893	976.745	186.633	240.8		786.063	238.353
	665.81	739.925	148.68	409.025	221.085	103.56		364.445	382.92
	219.585	648.04	679.033	114.985	296.37	136.945		1311.95	234.74
	1887.23	2840	980.245	179.735	316.75	882.275		390.88	170.93
	711.935	2195.33	532.025	133.99	452.69	447.637		424.465	99.47
	270.3	1703.94	2700.01	202.06	232.26	146.38		210.313	306.22
	438.665	738.06	268.355	74.93	325.43	168.395		235.665	433.887
	311.585	1021.55	156.705	244.755	516.58	70.03		680.035	109.597
	394.485	298.635	756.18	207.59	236.95	233.2		479.53	65.805
	496.035	1271.72	490.91	367.23	1673.96	143.9		124.31	96.94
	353.11	1676.67	1267.53	280.535	292.48	148.38		177.015	311.787
	333.74	924.19	2360.47	260.145	656.75	86.715		290.137	387.52
	445.915	188.955	274.47	787.65	151.02	211.895		327.17	130.135
	353.947	315.12	271.31	150.78	328.05	164.54		366.247	412.835
	410.255	330.605	1421.22	411.78	167.49	116.13		244.755	80.28
	373.495	620.79	1827.76	144.897	173.93	146.875		771.585	262.22
	145.575	432.345	241.45	259.07	266.22	136.225		294.67	697.907
	565.595	573.57	143.02	108.355	132.445	91.495		158.05	77.18
	173.06	697.37	226.07	500.077	100.13	107.42		204.64	251.41
	206.98	1105	146.075	171.15	276.845	120.515		420.713	173.155
	421.67	1712.14	329.717	241.875	170.575	206.503		166.047	222.695
	83.05	294.915	271.215	359.38	663.53	131.205		178.44	128.37
	252.91	1647.06	344.135	71.32	363.6	122.913		867.547	206.975
	285.835	844.04	359.82	679.73	635.295	152.94		458.317	170.76
	221.615	364.543	2070.84	116.665	360.86	220.955		158.19	127.36
	162.16	399.215	851.423	282.157	206.365	80.395		479.21	52.2267
	285.985	942.163	171.595	444.81	339.915	135.67		732.535	80.1133
	1407.5	958.505	265.885	811.51	328.17	92.37		224.243	142.89
	352.187	337.405	216.93	281.237	113.36	97.415		285.615	37.5
	110.33	1266.69	291.745	215.53	130.46	276.59		538.637	90.63
	390.06	1002.57	267.193	438.765	146.41	137.975		194.145	131.255
	256.515	1075	632.83	493.77	282.417	426.1		94.15	100.47
	225.52	266.887	164.225	314.6	264.85	251.035		329.103	174.03
	147.993	732.32	207.58	455.46	323.9	177.79		243.555	84.71
	139.25	1027	240.68	812.107	83.26	162.18		172.79	129.643
	127.91	381.46	338.305	37.11	156.48	223.46		747.603	108.99
	421.09	564.72	242.06	244.36	270.385	269.385		297.71	101.96
	180.705	708.53	1574.59	601.57	223.95	369.645		341.91	220.88
	263.99	1242.49	773.133	184.33	161.175	133.59		458.425	288.185
	271.29	488.455	624.055	163.65	248.745	295.49		214.245	176.8
	165.01	509.955	660.765	226.415	463.76	367.39		462.443	164.905
	423.02	533.02	2263.7	103.42	458.52	151.8		581.603	206.853
	428.11	1102.19	291.19	346.47	384.04	141.2		451.82	137.137
	258.71	553.753	206.315	127.6	346.65	440.735		592.755	74.2533
	364.51	1667.64	337.24	62.78	485.57	374.93		396.61	297.207
	505.435	847.08	666.335	134.01	281.75	191.66		487.495	149.21
	400.205	871.575	229.09	197.65	151.84	184		348.67	163.837
	409.365	1402.01	156.54	173.01	157.86	184.67		631.23	280.325
	187.79	1196.19	1045.85	465.663	74.99	88.63		90.435	273.62
	312.655	143.08	305.14	248.77	497.025	156.005		690.543	558.473
	273.79	1177.65	1337.93	143.26	322.26	243.03		453.625	128.5
	275.72	395.91	1256.3	240.06	207.095	147.955		596.2	205.99
	700.487	95.95	144.655	304.395	235.135	211.43		717.905	138.96
	525.49	1890	253.257	291.64	67.67	69.215		789.525	241.935
	432.953	718.84	164.19	237.81	118.15	203.805		95.2	650.667
	1223.33	199.3	1074.83	215.633	169.023	406.147		424.407	301.32
	527.473	746.775	1096.23	170.12	48.68	199.395		354.123	343.43
	1281.22	243.62	572.267	629.825	268.705	308.605		662.117	143.425
	240.13	249.987	142.56	115.185		524.005		235.747	137.663
	414.05	525.477	544.943	111.81		1285.89		357.883	238.305
	538.113	152.867	1368.99	267.435		344.967		133.14	267.07
	443.67	184.28	444.17	135.105		334.613		132.015	280.367
	46.27	341.24	826.087	202.965		493.975		284.25	278.28
	664.325	2729.68	326.655	117.14		375.78		455.377	340.09
	1553.24	1099.45	840.997	189.335		314.293		395.833	277.487
	237.39	1185.47	854.82	147.18		438.01		454.377	279.705
	257.207	315.43	1564.62	115.34		435.52		359.023	102.725
	218.503	1142.72	674.91	150.33		210.22		104.5	434.17
	151.85	598.36	360.69	119.08				485.06	426.77
	645.28	549.215	424.467	139.935				572.977	370.23
	588.963	362.27	600.343	205.105				403.8	226.22
	99.285	244.705	145.55	147.29				607.163	277.685
	639.49	945.493	229.965	189.71				619.95	115.42
	551.13	1566.63	304.93	196.58				276.655	257.647
	498.955	418.41	686.53					203.63	367.993
	134.16	214.145	302.543						226.66
	197.797	955.387	365.785						237.693
	740.865	1036.65	628.92						182.495
	249.625		270.585						136.14
	231.14		335.44						180.5
	822.99		180.04
	272.32		523.37
	338.46		292.565
	861.367		276.8
	241.115		253.24
	179.175		278.01
	301.59		1200.29
	639.37		344.405
	148.445		487.407
	403.95		931.173
	253.43		204.36
	421.427		663.665
	157.127		266.5
	292.255		430.85
	260.34		356.97
	495.97		240.42
	223.22		137.82
	433.96		857.987
	561.303		584.27
	333.377		919.907
	269.965		480.76
	398.77		444.015
	1043.55		505.8
	263.61		278.475
	271.33		323.55
	469.71		234.04
	152.91		78.71
	389.053		1391.94
	513.04		447.705
	198.24		191.515
	280.395		238.785
	246.535		163.67
	306.615		963.467
	318.07		535.3
	471.547		1430.45
	385.225		377.445
	145.905		935.02
	784.857		863.915
	539.307		409.985
	121.53		548.24
	111.035		536.87
	121.34		551.955
	128.26		145.51
	334.12		565.61
	343.5		347.653
	235.895		143.943
	296.335		451.11
	419.805		668.2
	238.555		233.737
	1229.65		1446.67
	219.3		787.785
	216.69		282.21
	104.74		442.66
	142.435		225.427
	392.81		432.475
	489.15		301.57
	634.435		391.34
	641.955		1517.05
	578.675		888.193
	70.115		405.995
	140.06		780.25
	156.745		972.28
	571.947		293.495
	365.775		383.605
	496.65		664.1
	280.69		437.29
	135.95		510.545
			132.815
			384.695
			563.435

[truncated: 29 more sheets: Fig. 3b, Fig. 3c, Fig. 3h, Fig. 3i, Fig. 3j, Fig. 4e, Fig. 4f, Fig. 4h, Fig. 4i, Fig. 4j, Fig. 4k, Fig. 4l, Fig. 4m, Fig. 5a, Fig. 5b, Fig. 5c, Fig. 5d, Fig. 5f, Fig. 5g, Fig. 6b …]
